# Supplementary material for: The Complete Genome Sequence of Bacillus toyonensis Cbmb3 with Polyvinyl Chloride-Degrading Properties
Source: J Xenobiot. 2024 Feb 26;14(1):295–307. doi: 10.3390/jox14010018 (PMC10970875; doi:10.3390/jox14010018)
Supplement: Supplementary file 1 [file jox-14-00018-s001.zip]

Archive with 1 entries (1 files):
- jox-2781306-supplementary.pdf
